# Supplementary material for: Pulp from Colored Potatoes (Solanum tuberosum L.) as an Ingredient Enriching Dessert Cookies
Source: Foods. 2023 Oct 11;12(20):3735. doi: 10.3390/foods12203735 (PMC10606129; doi:10.3390/foods12203735)
Supplement: Supplementary file 1 [file foods-12-03735-s001.zip]

Archive with 1 entries (1 files):
- foods-2656707-supplementary.pdf
